# Supplementary material for: Integrated Dissection of lncRNA-Perturbated Triplets Reveals Novel Prognostic Signatures Across Cancer Types
Source: Int J Mol Sci. 2020 Aug 24;21(17):6087. doi: 10.3390/ijms21176087 (PMC7503457; doi:10.3390/ijms21176087)
Supplement: Supplementary file 1 [file ijms-21-06087-s001.zip]

Archive with 5 entries (4 files):
- ijms-853162 suppl/
- ijms-853162 suppl/Table S1.docx
- ijms-853162 suppl/Table S2.xlsx
- ijms-853162 suppl/Table S3.xlsx
- ijms-853162 suppl/Table S4.xlsx
