# Supplementary material for: Integrated Dissection of lncRNA-Perturbated Triplets Reveals Novel Prognostic Signatures Across Cancer Types
Source: Int J Mol Sci. 2020 Aug 24;21(17):6087. doi: 10.3390/ijms21176087 (PMC7503457; doi:10.3390/ijms21176087)
Supplement: Supplementary file 1 [file ijms-21-06087-s001.zip › ijms-853162 suppl/Table S2.xlsx]

## Sheet: Sheet1
Cancer Type	Name	lncRNA	microRNA	mRNA	R_high	P(R_high)	R_low	P(R_low)	Fhigh	Flow	Rewire score	P(Rewire score)	P-adjusted(Bonferroni-corrected)	changed value
KIRC	FGD5-AS1/hsa-miR-195-5p/RIF1	FGD5-AS1	hsa-miR-195-5p	RIF1	0.605617	0.00102909	-0.432234	0.0253142	0.70197	-0.462641	0.999955	0	0	1.03785
KIRC	FGD5-AS1/hsa-miR-195-5p/ASH1L	FGD5-AS1	hsa-miR-195-5p	ASH1L	0.449328	0.0196478	-0.545788	0.00371516	0.483859	-0.612362	0.999887	0	0	0.995116
KIRC	FGD5-AS1/hsa-miR-195-5p/ELK4	FGD5-AS1	hsa-miR-195-5p	ELK4	0.41453	0.0325339	-0.43895	0.0229462	0.441069	-0.470929	0.998924	0	0	0.85348
KIRC	FGD5-AS1/hsa-miR-195-5p/RPS6KA3	FGD5-AS1	hsa-miR-195-5p	RPS6KA3	0.235043	0.236898	-0.608669	0.000957613	0.23952	-0.706805	0.999274	0	0	0.843712
KIRC	FGD5-AS1/hsa-miR-195-5p/EIF2C4	FGD5-AS1	hsa-miR-195-5p	EIF2C4	0.330281	0.0928562	-0.495116	0.00940082	0.343143	-0.542815	0.998563	0	0	0.825397
KIRC	FGD5-AS1/hsa-miR-195-5p/ZBTB10	FGD5-AS1	hsa-miR-195-5p	ZBTB10	0.250916	0.205999	-0.519536	0.00610692	0.25639	-0.575704	0.997442	0	0	0.770452
KIRC	FGD5-AS1/hsa-miR-195-5p/CLOCK	FGD5-AS1	hsa-miR-195-5p	CLOCK	0.166667	0.404349	-0.556166	0.00302109	0.168236	-0.627265	0.996281	0	0	0.722833
KIRC	FGD5-AS1/hsa-miR-195-5p/CLSPN	FGD5-AS1	hsa-miR-195-5p	CLSPN	0.183761	0.35726	-0.478632	0.0123846	0.185872	-0.521209	0.991322	0	0	0.662393
KIRC	FGD5-AS1/hsa-miR-195-5p/CCNT1	FGD5-AS1	hsa-miR-195-5p	CCNT1	0.178266	0.372022	-0.478632	0.0123846	0.180191	-0.521209	0.990861	0	0	0.656899
KIRC	FGD5-AS1/hsa-miR-195-5p/CNOT6L	FGD5-AS1	hsa-miR-195-5p	CNOT6L	0.107448	0.592352	-0.509768	0.00728189	0.107864	-0.562416	0.987941	0	0	0.617216
KIRC	OIP5-AS1/hsa-miR-155-5p/DDX3X	OIP5-AS1	hsa-miR-155-5p	DDX3X	0.144078	0.471703	-0.416972	0.0314485	0.145088	-0.444021	0.976268	0	0	0.56105
KIRC	FGD5-AS1/hsa-miR-195-5p/UHMK1	FGD5-AS1	hsa-miR-195-5p	UHMK1	0.042735	0.832373	-0.506716	0.00768624	0.0427611	-0.558301	0.97843	0	0	0.549451
KIRC	FGD5-AS1/hsa-miR-195-5p/MED13	FGD5-AS1	hsa-miR-195-5p	MED13	0.047619	0.8134	-0.434676	0.0244309	0.0476551	-0.465648	0.957923	0	0	0.482295
KIRC	FGD5-AS1/hsa-miR-195-5p/LCOR	FGD5-AS1	hsa-miR-195-5p	LCOR	-0.150183	0.45294	-0.590354	0.00146	-0.151328	-0.678209	0.961866	0	0	0.440171
KIRC	FGD5-AS1/hsa-miR-195-5p/PRKAR2A	FGD5-AS1	hsa-miR-195-5p	PRKAR2A	-0.0976801	0.626657	-0.479853	0.0121393	-0.0979926	-0.522794	0.923541	0	0	0.382173
KIRC	FGD5-AS1/hsa-miR-195-5p/USP9X	FGD5-AS1	hsa-miR-195-5p	USP9X	-0.183761	0.35726	-0.517705	0.00631402	-0.185872	-0.573199	0.903749	0	0	0.333944
KIRP	HCG11/hsa-miR-26b-5p/ZDHHC20	HCG11	hsa-miR-26b-5p	ZDHHC20	0.347431	0.0198497	-0.459289	0.00167886	0.362519	-0.496409	0.999934	0	0	0.806719
KIRP	HCG11/hsa-miR-26b-5p/CDK8	HCG11	hsa-miR-26b-5p	CDK8	0.315547	0.035197	-0.413043	0.00512095	0.326694	-0.439275	0.999674	0	0	0.72859
KIRP	FGD5-AS1/hsa-miR-106a-5p/PRRG4	FGD5-AS1	hsa-miR-106a-5p	PRRG4	0.228195	0.13143	-0.463636	0.00150035	0.232284	-0.501933	0.999458	0	0	0.691831
KIRP	HCG11/hsa-miR-26b-5p/DENND1B	HCG11	hsa-miR-26b-5p	DENND1B	0.190777	0.208669	-0.498419	0.000580056	0.193144	-0.5472	0.999508	0	0	0.689196
KIRP	FGD5-AS1/hsa-miR-106a-5p/ACPL2	FGD5-AS1	hsa-miR-106a-5p	ACPL2	0.269302	0.0738531	-0.418314	0.00454196	0.276111	-0.445646	0.999342	0	0	0.687615
KIRP	OIP5-AS1/hsa-miR-320a/SMARCA1	OIP5-AS1	hsa-miR-320a	SMARCA1	0.153887	0.311742	-0.529513	0.000228304	0.155119	-0.589467	0.99954	0	0	0.683399
KIRP	HCG11/hsa-miR-26b-5p/ATF2	HCG11	hsa-miR-26b-5p	ATF2	0.256522	0.0890568	-0.419104	0.00446027	0.262382	-0.446605	0.999199	0	0	0.675626
KIRP	HCG11/hsa-miR-26b-5p/MAP3K2	HCG11	hsa-miR-26b-5p	MAP3K2	0.214888	0.155939	-0.460343	0.00163393	0.21829	-0.497746	0.999281	0	0	0.675231
KIRP	HCG11/hsa-miR-26b-5p/SLC12A2	HCG11	hsa-miR-26b-5p	SLC12A2	0.0967062	0.526199	-0.571146	5.71e-05	0.0970094	-0.649222	0.999552	0	0	0.667852
KIRP	HCG11/hsa-miR-26b-5p/EP300	HCG11	hsa-miR-26b-5p	EP300	0.216733	0.152354	-0.407246	0.00583167	0.220225	-0.432306	0.99816	0	0	0.623979
KIRP	HCG11/hsa-miR-26b-5p/ADNP	HCG11	hsa-miR-26b-5p	ADNP	0.143874	0.344563	-0.446377	0.00232574	0.144879	-0.480166	0.997299	0	0	0.59025
KIRP	FGD5-AS1/hsa-miR-424-5p/EFCAB6	FGD5-AS1	hsa-miR-424-5p	EFCAB6	0.0881423	0.563614	-0.480501	0.000957446	0.0883716	-0.523635	0.996776	0	0	0.568643
KIRP	FGD5-AS1/hsa-miR-424-5p/AXIN2	FGD5-AS1	hsa-miR-424-5p	AXIN2	-0.0359684	0.81412	-0.598024	2.13e-05	-0.0359839	-0.690065	0.9982	0	0	0.562055
KIRP	OIP5-AS1/hsa-miR-320a/PFKM	OIP5-AS1	hsa-miR-320a	PFKM	0.0374177	0.806758	-0.523979	0.000271169	0.0374351	-0.581809	0.997077	0	0	0.561397
KIRP	HCG11/hsa-miR-26b-5p/ARL5B	HCG11	hsa-miR-26b-5p	ARL5B	0.10527	0.490062	-0.429117	0.00353192	0.105662	-0.458814	0.994006	0	0	0.534387
KIRP	FGD5-AS1/hsa-miR-424-5p/DCBLD2	FGD5-AS1	hsa-miR-424-5p	DCBLD2	0.123584	0.417367	-0.408696	0.00564635	0.124219	-0.434044	0.993519	0	0	0.532279
KIRP	HCG11/hsa-miR-26b-5p/C5orf41	HCG11	hsa-miR-26b-5p	C5orf41	0.0923584	0.545039	-0.434124	0.00313522	0.0926223	-0.464967	0.993464	0	0	0.526482
KIRP	TUG1/hsa-miR-29b-3p/FAM123B	TUG1	hsa-miR-29b-3p	FAM123B	0.0399209	0.794083	-0.445982	0.00234863	0.0399422	-0.479673	0.989633	0	0	0.485903
KIRP	OIP5-AS1/hsa-miR-320a/SH3RF1	OIP5-AS1	hsa-miR-320a	SH3RF1	-0.0948617	0.534152	-0.573518	5.25e-05	-0.0951478	-0.652749	0.993465	0	0	0.478656
KIRP	HCG11/hsa-miR-144-3p/HMGA2	HCG11	hsa-miR-144-3p	HMGA2	0.0268775	0.860638	-0.413043	0.00512095	0.0268839	-0.439275	0.981001	0	0	0.439921
KIRP	FGD5-AS1/hsa-miR-106a-5p/SAMD12	FGD5-AS1	hsa-miR-106a-5p	SAMD12	0.00645586	0.966629	-0.420026	0.0043666	0.00645595	-0.447724	0.978389	0	0	0.426482
KIRP	FGD5-AS1/hsa-miR-15b-5p/AXIN2	FGD5-AS1	hsa-miR-15b-5p	AXIN2	0.00421607	0.978323	-0.405929	0.00600475	0.0042161	-0.430727	0.973562	0	0	0.410145
KIRP	FGD5-AS1/hsa-miR-103a-3p/ZNF217	FGD5-AS1	hsa-miR-103a-3p	ZNF217	-0.0459816	0.763618	-0.452701	0.00198549	-0.046014	-0.488092	0.975448	0	0	0.406719
KIRP	FGD5-AS1/hsa-miR-424-5p/LOC100129550	FGD5-AS1	hsa-miR-424-5p	LOC100129550	-0.0756283	0.621474	-0.468906	0.00130682	-0.075773	-0.508668	0.972998	0	0	0.393278
KIRP	HCG11/hsa-miR-26b-5p/PGM2L1	HCG11	hsa-miR-26b-5p	PGM2L1	-0.0546772	0.720534	-0.439394	0.00276071	-0.0547318	-0.471479	0.968198	0	0	0.384717
KIRP	FGD5-AS1/hsa-miR-424-5p/TLE4	FGD5-AS1	hsa-miR-424-5p	TLE4	-0.0587615	0.700583	-0.437549	0.00288702	-0.0588293	-0.469196	0.966115	0	0	0.378788
KIRP	HCG11/hsa-miR-26b-5p/PSD3	HCG11	hsa-miR-26b-5p	PSD3	-0.0459172	0.764549	-0.42108	0.00426168	-0.0459495	-0.449005	0.963593	0	0	0.375163
KIRP	HCG11/hsa-miR-26b-5p/MED13L	HCG11	hsa-miR-26b-5p	MED13L	-0.085112	0.577146	-0.45415	0.00191405	-0.0853184	-0.489917	0.964138	0	0	0.369038
KIRP	FGD5-AS1/hsa-miR-106a-5p/DCBLD2	FGD5-AS1	hsa-miR-106a-5p	DCBLD2	-0.0395257	0.796081	-0.40448	0.0062003	-0.0395463	-0.428993	0.95849	0	0	0.364954
KIRP	FGD5-AS1/hsa-miR-16-5p/HMGA2	FGD5-AS1	hsa-miR-16-5p	HMGA2	-0.116601	0.444326	-0.461528	0.00158466	-0.117134	-0.499252	0.95551	0	0	0.344928
KIRP	FGD5-AS1/hsa-miR-16-5p/AXIN2	FGD5-AS1	hsa-miR-16-5p	AXIN2	-0.20448	0.177346	-0.506983	0.000452368	-0.207403	-0.55866	0.941026	0	0	0.302503
LGG	GAS5/hsa-miR-29c-3p/RPS15A	GAS5	hsa-miR-29c-3p	RPS15A	0.161712	0.0789129	-0.453825	2.18e-07	0.163144	-0.489507	0.999999	0	0	0.615537
LGG	SNHG1/hsa-miR-154-5p/NONO	SNHG1	hsa-miR-154-5p	NONO	0.00559037	0.951841	-0.580031	0	0.00559043	-0.66251	1	0	0	0.585622
LGG	HCG18/hsa-miR-34a-5p/CDK5R1	HCG18	hsa-miR-34a-5p	CDK5R1	0.151674	0.0995995	-0.416294	3.1e-06	0.152853	-0.443201	0.999995	0	0	0.567968
LGG	GAS5/hsa-miR-29b-3p/CLEC2D	GAS5	hsa-miR-29b-3p	CLEC2D	0.0273786	0.76756	-0.479853	5.03e-08	0.0273855	-0.522794	0.999976	0	0	0.507232
LGG	TTC28-AS1/hsa-miR-103a-3p/VCAN	TTC28-AS1	hsa-miR-103a-3p	VCAN	-0.0237146	0.797681	-0.526001	1.22e-09	-0.023719	-0.5846	0.999983	0	0	0.502286
LGG	SNHG16/hsa-miR-190a-5p/F2R	SNHG16	hsa-miR-190a-5p	F2R	0.0986184	0.285513	-0.403411	6.5e-06	0.09894	-0.427717	0.999951	0	0	0.50203
LGG	SNHG7/hsa-miR-543/PABPC1	SNHG7	hsa-miR-543	PABPC1	-0.0504914	0.585032	-0.551521	8.01e-11	-0.0505344	-0.620565	0.999988	0	0	0.50103
LGG	OIP5-AS1/hsa-miR-155-5p/NR1D2	OIP5-AS1	hsa-miR-155-5p	NR1D2	0.0949973	0.304097	-0.401774	5.93e-06	0.0952846	-0.425763	0.999942	0	0	0.496771
LGG	NUTM2A-AS1/hsa-let-7e-5p/MYC	NUTM2A-AS1	hsa-let-7e-5p	MYC	-0.0525566	0.569758	-0.519221	2.29e-09	-0.0526051	-0.575273	0.999945	0	0	0.466664
LGG	GAS5/hsa-miR-29a-3p/CCNJ	GAS5	hsa-miR-29a-3p	CCNJ	0.0113339	0.902632	-0.453594	2.21e-07	0.0113344	-0.489217	0.999893	0	0	0.464928
LGG	SNHG7/hsa-miR-34a-5p/RPS18	SNHG7	hsa-miR-34a-5p	RPS18	-0.0387339	0.675776	-0.492273	2.03e-08	-0.0387533	-0.539056	0.999893	0	0	0.453539
LGG	NUTM2A-AS1/hsa-let-7e-5p/CHD7	NUTM2A-AS1	hsa-let-7e-5p	CHD7	0.0134311	0.884584	-0.418816	2.13e-06	0.0134319	-0.446255	0.999663	0	0	0.432247
LGG	TTC28-AS1/hsa-miR-103a-3p/FAM60A	TTC28-AS1	hsa-miR-103a-3p	FAM60A	-0.09238	0.3172	-0.515325	3.22e-09	-0.0926441	-0.569954	0.999793	0	0	0.422945
LGG	GAS5/hsa-miR-29c-3p/NKIRAS2	GAS5	hsa-miR-29c-3p	NKIRAS2	-0.266886	0.00334553	-0.688126	5.32e-18	-0.273508	-0.844388	0.999988	0	0	0.42124
LGG	GAS5/hsa-miR-29b-3p/CCNJ	GAS5	hsa-miR-29b-3p	CCNJ	-0.127154	0.168188	-0.540452	2.24e-10	-0.127846	-0.604794	0.999791	0	0	0.413298
LGG	NUTM2A-AS1/hsa-let-7e-5p/MEX3A	NUTM2A-AS1	hsa-let-7e-5p	MEX3A	-0.106958	0.246953	-0.519205	1.45e-09	-0.107369	-0.575251	0.999731	0	0	0.412247
LGG	TTC28-AS1/hsa-miR-107/DLG5	TTC28-AS1	hsa-miR-107	DLG5	0.00446518	0.961532	-0.406886	5.34e-06	0.00446521	-0.431874	0.999376	0	0	0.411352
LGG	GAS5/hsa-miR-29c-3p/CLEC2D	GAS5	hsa-miR-29c-3p	CLEC2D	-0.0992133	0.28304	-0.507406	6.24e-09	-0.0995407	-0.559231	0.999664	0	0	0.408193
LGG	TTC28-AS1/hsa-miR-107/ZNF85	TTC28-AS1	hsa-miR-107	ZNF85	-0.0463253	0.616404	-0.454066	2.95e-07	-0.0463585	-0.489811	0.999481	0	0	0.407741
LGG	NUTM2A-AS1/hsa-let-7e-5p/CCNJ	NUTM2A-AS1	hsa-let-7e-5p	CCNJ	-0.0263709	0.775587	-0.432723	1.15e-06	-0.026377	-0.463243	0.999384	0	0	0.406352
LGG	TTC28-AS1/hsa-miR-107/VCAN	TTC28-AS1	hsa-miR-107	VCAN	-0.0449651	0.626803	-0.448761	4.17e-07	-0.0449954	-0.483148	0.999405	0	0	0.403796
LGG	GAS5/hsa-miR-29b-3p/SMARCC1	GAS5	hsa-miR-29b-3p	SMARCC1	-0.101488	0.271672	-0.497073	1.41e-08	-0.101839	-0.545411	0.999483	0	0	0.395585
LGG	TTC28-AS1/hsa-miR-103a-3p/KIF18B	TTC28-AS1	hsa-miR-103a-3p	KIF18B	-0.0340692	0.71262	-0.423152	2.06e-06	-0.0340824	-0.451525	0.998992	0	0	0.389083
LGG	GAS5/hsa-miR-29b-3p/MYBL2	GAS5	hsa-miR-29b-3p	MYBL2	-0.0406566	0.660222	-0.429583	1.4e-06	-0.040679	-0.459385	0.999023	0	0	0.388926
LGG	TTC28-AS1/hsa-miR-107/MCM7	TTC28-AS1	hsa-miR-107	MCM7	-0.0384062	0.677953	-0.425146	1.83e-06	-0.0384251	-0.453957	0.998943	0	0	0.38674
LGG	GAS5/hsa-miR-29a-3p/NKIRAS2	GAS5	hsa-miR-29a-3p	NKIRAS2	-0.229423	0.0120776	-0.601069	4.92e-13	-0.233581	-0.69482	0.999677	0	0	0.371646
LGG	GAS5/hsa-miR-29b-3p/NKIRAS2	GAS5	hsa-miR-29b-3p	NKIRAS2	-0.223701	0.0144607	-0.590661	1.54e-12	-0.227549	-0.678681	0.999577	0	0	0.36696
LGG	OIP5-AS1/hsa-miR-155-5p/TRIM23	OIP5-AS1	hsa-miR-155-5p	TRIM23	-0.101246	0.273241	-0.463012	1.14e-07	-0.101595	-0.501138	0.998439	0	0	0.361765
LGG	TTC28-AS1/hsa-miR-107/FAM60A	TTC28-AS1	hsa-miR-107	FAM60A	-0.0724754	0.432912	-0.42375	1.99e-06	-0.0726027	-0.452254	0.99751	0	0	0.351275
LGG	GAS5/hsa-miR-29b-3p/C2orf68	GAS5	hsa-miR-29b-3p	C2orf68	-0.1525	0.0977526	-0.501581	9.93e-09	-0.153699	-0.551416	0.998369	0	0	0.349081
LGG	SNHG1/hsa-miR-330-5p/NONO	SNHG1	hsa-miR-330-5p	NONO	-0.107264	0.245218	-0.454501	2.87e-07	-0.107678	-0.490358	0.997678	0	0	0.347237
LGG	HCG18/hsa-miR-34a-5p/SOX4	HCG18	hsa-miR-34a-5p	SOX4	-0.379024	2.13e-05	-0.71674	4.91e-20	-0.39892	-0.900909	0.999898	0	0	0.337716
LGG	NUTM2A-AS1/hsa-miR-148a-3p/BTAF1	NUTM2A-AS1	hsa-miR-148a-3p	BTAF1	-0.0657527	0.47687	-0.40269	5.62e-06	-0.0658477	-0.426855	0.996212	0	0	0.336937
LGG	NUTM2A-AS1/hsa-let-7e-5p/RICTOR	NUTM2A-AS1	hsa-let-7e-5p	RICTOR	-0.0898808	0.330999	-0.425637	1.77e-06	-0.0901241	-0.454557	0.996488	0	0	0.335757
LGG	SNHG7/hsa-miR-34a-5p/CLEC4F	SNHG7	hsa-miR-34a-5p	CLEC4F	-0.0825879	0.37137	-0.416045	3.14e-06	-0.0827765	-0.442899	0.996138	0	0	0.333457
LGG	MALAT1/hsa-miR-873-5p/LRRC1	MALAT1	hsa-miR-873-5p	LRRC1	-0.0807008	0.382427	-0.409977	4.47e-06	-0.0808766	-0.435584	0.995652	0	0	0.329276
LGG	GAS5/hsa-miR-29b-3p/RFX7	GAS5	hsa-miR-29b-3p	RFX7	-0.120784	0.190707	-0.437402	8.6e-07	-0.121377	-0.469014	0.994937	0	0	0.316618
LGG	GAS5/hsa-miR-29c-3p/SMARCC1	GAS5	hsa-miR-29c-3p	SMARCC1	-0.108909	0.238022	-0.424484	1.9e-06	-0.109343	-0.453149	0.994507	0	0	0.315575
LGG	GAS5/hsa-miR-29b-3p/MBTD1	GAS5	hsa-miR-29b-3p	MBTD1	-0.102015	0.269181	-0.412762	3.81e-06	-0.102372	-0.438936	0.993606	0	0	0.310746
LGG	OIP5-AS1/hsa-miR-155-5p/ZNF238	OIP5-AS1	hsa-miR-155-5p	ZNF238	-0.210444	0.0216056	-0.517063	2.77e-09	-0.213636	-0.572323	0.996014	0	0	0.306619
LGG	NUTM2A-AS1/hsa-miR-15b-5p/RICTOR	NUTM2A-AS1	hsa-miR-15b-5p	RICTOR	-0.233077	0.0107424	-0.535501	4.45e-10	-0.237441	-0.597826	0.99616	0	0	0.302424
LUAD	TUG1/hsa-miR-29c-3p/CDC7	TUG1	hsa-miR-29c-3p	CDC7	-0.205338	0.11551	-0.627655	8e-08	-0.208299	-0.737538	0.996967	0	0	0.422318
LUAD	SNHG7/hsa-miR-181b-5p/PNMA2	SNHG7	hsa-miR-181b-5p	PNMA2	-0.198222	0.128774	-0.589386	1.23e-06	-0.200881	-0.676725	0.993194	0	0	0.391164
LUAD	TUG1/hsa-miR-29c-3p/DSC2	TUG1	hsa-miR-29c-3p	DSC2	-0.107752	0.411517	-0.438122	0.000524464	-0.108172	-0.469904	0.96965	0	0	0.33037
PRAD	OIP5-AS1/hsa-miR-30c-5p/SECISBP2L	OIP5-AS1	hsa-miR-30c-5p	SECISBP2L	0.0194196	0.853991	-0.501749	5.12e-07	0.019422	-0.551641	0.999892	0	0	0.521169
PRAD	OIP5-AS1/hsa-miR-30c-5p/JARID2	OIP5-AS1	hsa-miR-30c-5p	JARID2	0.0667201	0.526776	-0.432902	1.98e-05	0.0668194	-0.463463	0.999705	0	0	0.499622
PRAD	OIP5-AS1/hsa-miR-30c-5p/ZFC3H1	OIP5-AS1	hsa-miR-30c-5p	ZFC3H1	0.088097	0.403002	-0.409815	5.79e-05	0.088326	-0.435388	0.999655	0	0	0.497912
PRAD	OIP5-AS1/hsa-miR-30c-5p/BCL9	OIP5-AS1	hsa-miR-30c-5p	BCL9	0.0169228	0.872601	-0.46254	4.49e-06	0.0169244	-0.500538	0.9996	0	0	0.479463
PRAD	OIP5-AS1/hsa-miR-30c-5p/PLEKHA7	OIP5-AS1	hsa-miR-30c-5p	PLEKHA7	-0.00571799	0.956831	-0.476519	2.13e-06	-0.00571805	-0.518471	0.999554	0	0	0.470801
PRAD	OIP5-AS1/hsa-miR-30c-5p/BRWD3	OIP5-AS1	hsa-miR-30c-5p	BRWD3	-0.110846	0.292277	-0.532343	7.8e-08	-0.111303	-0.593409	0.999107	0	0	0.421497
PRAD	OIP5-AS1/hsa-miR-30c-5p/MFHAS1	OIP5-AS1	hsa-miR-30c-5p	MFHAS1	0.00463912	0.964981	-0.401507	8.36e-05	0.00463915	-0.425445	0.997337	0	0	0.406146
PRAD	OIP5-AS1/hsa-miR-30c-5p/RORA	OIP5-AS1	hsa-miR-30c-5p	RORA	-0.0656646	0.534012	-0.450796	8.21e-06	-0.0657592	-0.485699	0.996745	0	0	0.385131
PRAD	OIP5-AS1/hsa-miR-30c-5p/ORC2L	OIP5-AS1	hsa-miR-30c-5p	ORC2L	-0.0658958	0.53257	-0.448762	9.1e-06	-0.0659914	-0.483149	0.996563	0	0	0.382866
PRAD	OIP5-AS1/hsa-miR-30c-5p/MPHOSPH9	OIP5-AS1	hsa-miR-30c-5p	MPHOSPH9	-0.0946011	0.369068	-0.454603	6.77e-06	-0.0948848	-0.490487	0.994815	0	0	0.360002
PRAD	OIP5-AS1/hsa-miR-30c-5p/LMBR1	OIP5-AS1	hsa-miR-30c-5p	LMBR1	-0.170476	0.104173	-0.526517	1.13e-07	-0.172157	-0.585314	0.996285	0	0	0.356041
PRAD	OIP5-AS1/hsa-miR-30c-5p/ALS2	OIP5-AS1	hsa-miR-30c-5p	ALS2	-0.0466994	0.657911	-0.401723	8.28e-05	-0.0467334	-0.425702	0.992964	0	0	0.355024
PRAD	OIP5-AS1/hsa-miR-30c-5p/TNRC6B	OIP5-AS1	hsa-miR-30c-5p	TNRC6B	-0.163417	0.119482	-0.499268	5.92e-07	-0.164896	-0.548331	0.993511	0	0	0.335851
PRAD	OIP5-AS1/hsa-miR-30c-5p/KDM3A	OIP5-AS1	hsa-miR-30c-5p	KDM3A	-0.0934378	0.375666	-0.427625	2.12e-05	-0.0937111	-0.456987	0.990708	0	0	0.334187
PRAD	OIP5-AS1/hsa-miR-30c-5p/MAN1A2	OIP5-AS1	hsa-miR-30c-5p	MAN1A2	-0.245765	0.0184176	-0.574506	2.12e-09	-0.250901	-0.654222	0.995516	0	0	0.32874
PRAD	OIP5-AS1/hsa-miR-30c-5p/ZNF281	OIP5-AS1	hsa-miR-30c-5p	ZNF281	-0.147419	0.160563	-0.466948	3.56e-06	-0.148501	-0.50616	0.989758	0	0	0.319529
PRAD	OIP5-AS1/hsa-miR-30a-5p/LMBR1	OIP5-AS1	hsa-miR-30a-5p	LMBR1	-0.0983463	0.35035	-0.414962	4.58e-05	-0.0986652	-0.441591	0.986855	0	0	0.316616
PRAD	OIP5-AS1/hsa-miR-30c-5p/MYO5A	OIP5-AS1	hsa-miR-30c-5p	MYO5A	-0.10448	0.321002	-0.412883	4.31e-05	-0.104863	-0.439082	0.984825	0	0	0.308403
