# Supplementary material for: Integrated Dissection of lncRNA-Perturbated Triplets Reveals Novel Prognostic Signatures Across Cancer Types
Source: Int J Mol Sci. 2020 Aug 24;21(17):6087. doi: 10.3390/ijms21176087 (PMC7503457; doi:10.3390/ijms21176087)
Supplement: Supplementary file 1 [file ijms-21-06087-s001.zip › ijms-853162 suppl/Table S3.xlsx]

## Sheet: Sheet1
Cancer Type	lncRNA	miRNA	mRNA	p-value
KIRC	FGD5-AS1	hsa-miR-195-5p	CLOCK	0.0265503
KIRP	OIP5-AS1	hsa-miR-320a	SMARCA1	0.0123253
KIRP	FGD5-AS1	hsa-miR-106a-5p	ACPL2	0.0181533
KIRP	FGD5-AS1	hsa-miR-424-5p	EFCAB6	0.0185123
KIRP	FGD5-AS1	hsa-miR-424-5p	DCBLD2	0.0243025
KIRP	FGD5-AS1	hsa-miR-106a-5p	DCBLD2	0.0444668
LGG	NUTM2A-AS1	hsa-miR-15b-5p	RICTOR	2.67353e-08
LGG	OIP5-AS1	hsa-miR-155-5p	TRIM23	1.25704e-07
LGG	OIP5-AS1	hsa-miR-155-5p	ZNF238	1.45632e-07
LGG	OIP5-AS1	hsa-miR-155-5p	NR1D2	6.96524e-07
LGG	NUTM2A-AS1	hsa-let-7e-5p	RICTOR	9.94384e-06
LGG	NUTM2A-AS1	hsa-let-7e-5p	CCNJ	4.71988e-05
LGG	NUTM2A-AS1	hsa-let-7e-5p	MYC	6.05309e-05
LGG	NUTM2A-AS1	hsa-let-7e-5p	MEX3A	6.67234e-05
LGG	NUTM2A-AS1	hsa-let-7e-5p	CHD7	0.000130664
LGG	TTC28-AS1	hsa-miR-107	DLG5	0.000217418
LGG	GAS5	hsa-miR-29b-3p	NKIRAS2	0.000264801
LGG	GAS5	hsa-miR-29b-3p	MYBL2	0.000293225
LGG	SNHG16	hsa-miR-190a-5p	F2R	0.000295865
LGG	GAS5	hsa-miR-29c-3p	NKIRAS2	0.000360589
LGG	TTC28-AS1	hsa-miR-103a-3p	KIF18B	0.00121808
LGG	HCG18	hsa-miR-34a-5p	CDK5R1	0.00130724
LGG	GAS5	hsa-miR-29b-3p	SMARCC1	0.00193791
LGG	SNHG7	hsa-miR-34a-5p	CLEC4F	0.00207063
LGG	GAS5	hsa-miR-29b-3p	CCNJ	0.00393641
LGG	GAS5	hsa-miR-29b-3p	C2orf68	0.00504163
LGG	GAS5	hsa-miR-29b-3p	CLEC2D	0.00533094
LGG	GAS5	hsa-miR-29b-3p	RFX7	0.00689429
LGG	MALAT1	hsa-miR-873-5p	LRRC1	0.00791401
LGG	SNHG7	hsa-miR-34a-5p	RPS18	0.00878906
LGG	TTC28-AS1	hsa-miR-107	MCM7	0.00964805
LGG	TTC28-AS1	hsa-miR-103a-3p	FAM60A	0.00983246
LGG	GAS5	hsa-miR-29a-3p	NKIRAS2	0.0103959
LGG	GAS5	hsa-miR-29a-3p	CCNJ	0.0135166
LGG	GAS5	hsa-miR-29b-3p	MBTD1	0.0151174
LGG	GAS5	hsa-miR-29c-3p	CLEC2D	0.0167088
LGG	GAS5	hsa-miR-29c-3p	SMARCC1	0.0169714
LGG	GAS5	hsa-miR-29c-3p	RPS15A	0.026221
LGG	SNHG7	hsa-miR-543	PABPC1	0.0394812
LGG	NUTM2A-AS1	hsa-miR-148a-3p	BTAF1	0.0416077
LGG	HCG18	hsa-miR-34a-5p	SOX4	0.0451025
LGG	TTC28-AS1	hsa-miR-107	VCAN	0.0463404
LUAD	SNHG7	hsa-miR-9-5p	PNMA2	0.0130454
LUAD	TUG1	hsa-miR-29c-3p	DSC2	0.00355415
