# Supplementary material for: Integrated Dissection of lncRNA-Perturbated Triplets Reveals Novel Prognostic Signatures Across Cancer Types
Source: Int J Mol Sci. 2020 Aug 24;21(17):6087. doi: 10.3390/ijms21176087 (PMC7503457; doi:10.3390/ijms21176087)
Supplement: Supplementary file 1 [file ijms-21-06087-s001.zip › ijms-853162 suppl/Table S4.xlsx]

## Sheet: Sheet1
name(qPCR)	seq(5>3)
SNHG7_forward	GTTGGGGTGTTGGCATTCTTGTT
SNHG7_reverse	GCGCCCAATACGACCAAATC
FAIM2_forward	GGCGTGCTCTTCGTGCTTC
FAIM2_reverse	TGGCGTCGGTACCCATCA
GAPDH_forward	ACACCCACTCCTCCACCTTT
GAPDH_reverse	TTACTCCTTGGAGGCCATGT
CDC7_forward	TGCTATGCAACAGATAAAGTTTGTAG
CDC7_reverse	TCCTGGTGTACCTGCCCTA
TUG1_forward	TAGGAGTGGATGTGTTCTGTAGCA
TUG1_reverse	TGGTCGTGGAATATGGTCAATGAG
name(plasmid construction)	seq(5>3)
TUG1_forward	AGGATCCTTAAGCTTGCGGCCGCGGGATTTGGAGC
TUG1_reverse	AGAATTCTTGGATCCCATAATTCACTTTGGATGGAGCAT
SNHG7-forward	ATGGTACCCTCTGCGTGCGCCGGAG
SNHG7-reverse	TGCGGCCGCCCATTCAAGACCAATTTACTCTCAAATTTTGCC
